# Supplementary material for: Renal Chemerin Expression is Induced in Models of Hypertensive Nephropathy and Glomerulonephritis and Correlates with Markers of Inflammation and Fibrosis
Source: Int J Mol Sci. 2019 Dec 11;20(24):6240. doi: 10.3390/ijms20246240 (PMC6941130; doi:10.3390/ijms20246240)
Supplement: Supplementary file 1 [file ijms-20-06240-s001.zip]

Archive with 8 entries (8 files):
- Supplementary figure S1.tif
- Supplementary figure S2.tif
- Supplementary figure S3.tif
- Supplementary figure S4.tif
- Supplementary figure S5.tif
- Supplementary figure S6.tif
- Supplementary table S1.docx
- Supplementary table S2.docx
